# Supplementary material for: The eEF2 kinase coordinates the DNA damage response to cisplatin by supporting p53 activation
Source: Cell Death Dis. 2024 Jul 13;15(7):501. doi: 10.1038/s41419-024-06891-4 (PMC11246425; doi:10.1038/s41419-024-06891-4)
Supplement: Supplementary file 5 — Source data file [file 41419_2024_6891_MOESM5_ESM.xlsx]

## Sheet: Sup 3
S3A
WT 0h	1.0983
WT 0h	0.9111
KO 0h	0.4051
KO 0h	0.62
WT 2h	0.8768
WT 2h	0.8781
KO 2h	0.1787
KO 2h	0.5349
WT 4h	0.8254
WT 4h	0.8083
KO 4h	0.5799
KO 4h	0.4854
WT 6h	1.0075
WT 6h	1.013
KO 6h	0.5666
KO 6h	0.5458
